# Supplementary material for: Preliminary In Vitro and In Vivo Insights of In Silico Candidate Repurposed Drugs for Alzheimer’s Disease
Source: Life (Basel). 2023 Apr 27;13(5):1095. doi: 10.3390/life13051095 (PMC10221567; doi:10.3390/life13051095)
Supplement: Supplementary file 1 [file life-13-01095-s001.zip]

Archive with 1 entries (1 files):
- life-2305638-supplementary.xlsx
