# Supplementary material for: Preliminary In Vitro and In Vivo Insights of In Silico Candidate Repurposed Drugs for Alzheimer’s Disease
Source: Life (Basel). 2023 Apr 27;13(5):1095. doi: 10.3390/life13051095 (PMC10221567; doi:10.3390/life13051095)
Supplement: Supplementary file 1 [file life-13-01095-s001.zip › life-2305638-supplementary.xlsx]

## Sheet: Sheet1
Table S1: Commonalities of the Biological Processes of targets of interest
Pik-90 and Camptothecin:
phosphate-containing compound metabolic process (GO:0006796)
Camptothecin and Clomiphene citrate:
chromatin remodeling (GO:0006338)
chromatin organization (GO:0006325)
Tetrabenazine and DisGeNET:
organic substance transport (GO:0071702)
negative regulation of reactive oxygen species biosynthetic process (GO:1903427)
negative regulation of biosynthetic process (GO:0009890)
negative regulation of reactive oxygen species metabolic process (GO:2000378)
regulation of reactive oxygen species biosynthetic process (GO:1903426)
anterograde trans-synaptic signaling (GO:0098916)
chemical synaptic transmission (GO:0007268)
Pik-90 and DisGeNET:
phosphatidylinositol 3-kinase signaling (GO:0014065)
inositol lipid-mediated signaling (GO:0048017)
phosphatidylinositol-mediated signaling (GO:0048015)
positive regulation of phosphatidylinositol 3-kinase signaling (GO:0014068)
regulation of phosphatidylinositol 3-kinase signaling (GO:0014066)
negative regulation of anoikis (GO:2000811)
regulation of anoikis (GO:2000209)
regulation of supramolecular fiber organization (GO:1902903)
regulation of cell adhesion mediated by integrin (GO:0033628)
lymphocyte proliferation (GO:0046651)
endothelial cell migration (GO:0043542)
epithelial cell migration (GO:0010631)
positive regulation of TOR signaling (GO:0032008)
heart contraction (GO:0060047)
negative regulation of autophagy (GO:0010507)
regulation of TOR signaling (GO:0032006)
negative regulation of supramolecular fiber organization (GO:1902904)
insulin receptor signaling pathway (GO:0008286)
positive regulation of endothelial cell migration (GO:0010595)
regulation of endothelial cell migration (GO:0010594)
T cell activation (GO:0042110)
regulation of MAP kinase activity (GO:0043405)
positive regulation of protein serine/threonine kinase activity (GO:0071902)
regulation of macroautophagy (GO:0016241)
regulation of cell adhesion (GO:0030155)
regulation of cytokine production (GO:0001817)
antigen receptor-mediated signaling pathway (GO:0050851)
axon guidance (GO:0007411)
inflammatory response (GO:0006954)
apoptotic process (GO:0006915)
axonogenesis (GO:0007409)
positive regulation of MAPK cascade (GO:0043410)
innate immune response (GO:0045087)
MAPK cascade (GO:0000165)
positive regulation of cytokine production (GO:0001819)
positive regulation of multicellular organismal process (GO:0051240)
transmembrane receptor protein tyrosine kinase signaling pathway (GO:0007169)
positive regulation of gene expression (GO:0010628)
cellular response to cytokine stimulus (GO:0071345)
negative regulation of apoptotic process (GO:0043066)
cytokine-mediated signaling pathway (GO:0019221)
Pik-90, Camptothecin and DisGeNET:
phosphorylation (GO:0016310)
Pik-90, Clomiphene citrate and DisGeNET:
positive regulation of protein kinase B signaling (GO:0051897)
regulation of protein kinase B signaling (GO:0051896)
positive regulation of intracellular signal transduction (GO:1902533)
Camptothecin and DisGeNET:
peptidyl-serine phosphorylation (GO:0018105)
peptidyl-serine modification (GO:0018209)
cellular macromolecule biosynthetic process (GO:0034645)
protein phosphorylation (GO:0006468)
Clomiphene citrate and DisGeNET:
negative regulation of I-kappaB kinase/NF-kappaB signaling (GO:0043124)
positive regulation of phospholipase C activity (GO:0010863)
response to organic cyclic compound (GO:0014070)
regulation of Wnt signaling pathway (GO:0030111)
response to lipid (GO:0033993)
positive regulation of protein-containing complex assembly (GO:0031334)
cellular response to organic cyclic compound (GO:0071407)
negative regulation of macromolecule metabolic process (GO:0010605)
negative regulation of intracellular signal transduction (GO:1902532)
regulation of signal transduction (GO:0009966)
cellular response to lipid (GO:0071396)
regulation of I-kappaB kinase/NF-kappaB signaling (GO:0043122)
positive regulation of DNA-binding transcription factor activity (GO:0051091)
negative regulation of gene expression (GO:0010629)
cellular response to oxygen-containing compound (GO:1901701)
regulation of nucleic acid-templated transcription (GO:1903506)
regulation of cellular macromolecule biosynthetic process (GO:2000112)
positive regulation of nucleic acid-templated transcription (GO:1903508)
negative regulation of transcription by RNA polymerase II (GO:0000122)
positive regulation of transcription by RNA polymerase II (GO:0045944)
negative regulation of transcription, DNA-templated (GO:0045892)
regulation of gene expression (GO:0010468)
positive regulation of transcription, DNA-templated (GO:0045893)
regulation of transcription by RNA polymerase II (GO:0006357)
regulation of transcription, DNA-templated (GO:0006355)
